# Supplementary material for: Rapid Identification of Common Secondary Metabolites of Medicinal Herbs Using High-Performance Liquid Chromatography with Evaporative Light Scattering Detector in Extracts
Source: Metabolites. 2021 Jul 28;11(8):489. doi: 10.3390/metabo11080489 (PMC8398965; doi:10.3390/metabo11080489)
Supplement: Supplementary file 1 [file metabolites-11-00489-s001.zip]

Archive with 1 entries (1 files):
- metabolites-1303422-SI.pdf
